# Supplementary material for: Combination of Abemaciclib following Eribulin Overcomes Palbociclib-Resistant Breast Cancer by Inhibiting the G2/M Cell Cycle Phase
Source: Cancers (Basel). 2022 Jan 1;14(1):210. doi: 10.3390/cancers14010210 (PMC8750394; doi:10.3390/cancers14010210)
Supplement: Supplementary file 1 [file cancers-14-00210-s001.zip]

Archive with 1 entries (1 files):
- cancers-1456749-supplementary.pdf
